# Supplementary material for: Measuring (subglacial) bedform orientation, length, and longitudinal asymmetry – Method assessment
Source: PLoS One. 2017 Mar 20;12(3):e0174312. doi: 10.1371/journal.pone.0174312 (PMC5358869; doi:10.1371/journal.pone.0174312)
Supplement: S1 File — (shapefile format). (ZIP) [file pone.0174312.s001.zip]

Archive with 9 entries (8 files):
- S1/
- S1/Footprints_UTM10N.cpg
- S1/Footprints_UTM10N.dbf
- S1/Footprints_UTM10N.prj
- S1/Footprints_UTM10N.sbn
- S1/Footprints_UTM10N.sbx
- S1/Footprints_UTM10N.shp
- S1/Footprints_UTM10N.shp.xml
- S1/Footprints_UTM10N.shx
