# Supplementary material for: Measuring (subglacial) bedform orientation, length, and longitudinal asymmetry – Method assessment
Source: PLoS One. 2017 Mar 20;12(3):e0174312. doi: 10.1371/journal.pone.0174312 (PMC5358869; doi:10.1371/journal.pone.0174312)
Supplement: S1 File — (shapefile format). (ZIP) [file pone.0174312.s001.zip › S1/Footprints_UTM10N.prj]

PROJCS["WGS_1984_UTM_Zone_10N",GEOGCS["GCS_WGS_1984",DATUM["D_WGS_1984",SPHEROID["WGS_1984",6378137.0,298.257223563]],PRIMEM["Greenwich",0.0],UNIT["Degree",0.0174532925199433]],PROJECTION["Transverse_Mercator"],PARAMETER["False_Easting",500000.0],PARAMETER["False_Northing",0.0],PARAMETER["Central_Meridian",-123.0],PARAMETER["Scale_Factor",0.9996],PARAMETER["Latitude_Of_Origin",0.0],UNIT["Meter",1.0]]
